# Supplementary material for: The Draft Genome of Red Lechwe, Kobus leche leche
Source: Front Genet. 2020 Nov 5;11:582638. doi: 10.3389/fgene.2020.582638 (PMC7674670; doi:10.3389/fgene.2020.582638)
Supplement: Supplementary file 1 [file Data_Sheet_1.zip]

Archive with 2 entries (2 files):
- Suppl Tables 7 - 15.XLSX
- Suppl. figures & Table S1-S6.DOCX
