# Supplementary material for: The Draft Genome of Red Lechwe, Kobus leche leche
Source: Front Genet. 2020 Nov 5;11:582638. doi: 10.3389/fgene.2020.582638 (PMC7674670; doi:10.3389/fgene.2020.582638)
Supplement: Supplementary file 1 [file Data_Sheet_1.zip › Suppl Tables 7 - 15.XLSX]

## Sheet: Supplementary Table S7
Supplementary Table 7 GO enrichment analysis of the expanded gene families in the red lechwe genome
GO	Type	Description	p-value	Adjusted p-value
GO:0007044	biological_process	cell-substrate junction assembly	0	0
GO:0008131	molecular_function	primary amine oxidase activity	0	0
GO:0009308	biological_process	amine metabolic process	0	0
GO:0016887	molecular_function	ATPase activity	0	0
GO:0030516	biological_process	regulation of axon extension	0	0
GO:0060055	biological_process	angiogenesis involved in wound healing	0	0
GO:0070527	biological_process	platelet aggregation	0	0
GO:0042626	molecular_function	ATPase activity, coupled to transmembrane movement of substances	1.6e-14	5.29e-11
GO:0005581	cellular_component	collagen trimer	2.47e-12	8.18e-09
GO:0005328	molecular_function	neurotransmitter:sodium symporter activity	6.56e-11	2.17e-07
GO:0000786	cellular_component	nucleosome	3.61e-10	1.19e-06
GO:0005215	molecular_function	transporter activity	4.03e-10	1.33e-06
GO:0005452	molecular_function	inorganic anion exchanger activity	4.87e-10	1.61e-06
GO:0005524	molecular_function	ATP binding	4.89e-10	1.62e-06
GO:0006836	biological_process	neurotransmitter transport	7.88e-10	2.61e-06
GO:0006810	biological_process	transport	3e-09	9.92e-06
GO:0005201	molecular_function	extracellular matrix structural constituent	1.05e-08	3.48e-05
GO:0004872	molecular_function	receptor activity	1.75e-08	5.77e-05
GO:0071526	biological_process	semaphorin-plexin signaling pathway	2.85e-08	9.43e-05
GO:0046982	molecular_function	protein heterodimerization activity	4.09e-08	0.00013512
GO:0006352	biological_process	DNA-templated transcription, initiation	5.11e-08	0.00016913
GO:0017154	molecular_function	semaphorin receptor activity	7.47e-08	0.00024716
GO:0007229	biological_process	integrin-mediated signaling pathway	7.58e-08	0.00025065
GO:0004866	molecular_function	endopeptidase inhibitor activity	2.76e-07	0.0009133
GO:0008305	cellular_component	integrin complex	2.77e-07	0.00091581
GO:0008509	molecular_function	anion transmembrane transporter activity	3.2e-07	0.00105712
GO:0006820	biological_process	anion transport	7.44e-07	0.00245903
GO:0005355	molecular_function	glucose transmembrane transporter activity	1.95e-06	0.00646495
GO:0048038	molecular_function	quinone binding	2.57e-06	0.00851364
GO:0007156	biological_process	homophilic cell adhesion via plasma membrane adhesion molecules	3.04e-06	0.0100559
GO:0016020	cellular_component	membrane	9.63e-06	0.0318429
GO:0004713	molecular_function	protein tyrosine kinase activity	1.07e-05	0.035256
GO:0006952	biological_process	defense response	1.12e-05	0.0371613
GO:0055085	biological_process	transmembrane transport	1.35e-05	0.0445328

## Sheet: Supplementary Table S8
Supplementary Table S8 GO enrichment analysis of the contracted gene families in the red lechwe genome
GO	Type	Description	p-value	Adjusted p-value
GO:0007156	biological_process	homophilic cell adhesion via plasma membrane adhesion molecules	0	0
GO:0030286	cellular_component	dynein complex	0	0
GO:0005886	cellular_component	plasma membrane	2.22045e-16	7.34302e-13
GO:0007155	biological_process	cell adhesion	4.44089e-16	1.4686e-12
GO:0005578	cellular_component	proteinaceous extracellular matrix	7.36966e-13	2.43715e-09
GO:0031012	cellular_component	extracellular matrix	8.58424e-13	2.83881e-09
GO:0007018	biological_process	microtubule-based movement	1.07381e-12	3.55108e-09
GO:0003777	molecular_function	microtubule motor activity	1.57163e-12	5.19739e-09
GO:0004222	molecular_function	metalloendopeptidase activity	1.08431e-10	3.58581e-07
GO:0015171	molecular_function	amino acid transmembrane transporter activity	3.82114e-10	1.26365e-06
GO:0003333	biological_process	amino acid transmembrane transport	3.82114e-10	1.26365e-06
GO:0005509	molecular_function	calcium ion binding	5.74209e-10	1.89891e-06
GO:0003774	molecular_function	motor activity	6.43132e-10	2.12684e-06
GO:0016459	cellular_component	myosin complex	6.43132e-10	2.12684e-06
GO:0008237	molecular_function	metallopeptidase activity	8.00898e-10	2.64857e-06
GO:0016887	molecular_function	ATPase activity	9.08509e-10	3.00444e-06
GO:0005391	molecular_function	sodium:potassium-exchanging ATPase activity	3.17659e-08	0.00010505
GO:0015379	molecular_function	potassium:chloride symporter activity	1.57155e-07	0.000519713
GO:0016020	cellular_component	membrane	1.1409e-06	0.00377296
GO:0005858	cellular_component	axonemal dynein complex	2.39841e-06	0.00793154
GO:0015016	molecular_function	[heparan sulfate]-glucosamine N-sulfotransferase activity	2.39841e-06	0.00793154
GO:0006508	biological_process	proteolysis	5.50768e-06	0.0182139
GO:0023052	biological_process	signaling	9.49834e-06	0.031411

## Sheet: Supplementary Table S9
Supplementary Table 9 Positively selected genes in red lechwe lineage
Gene ID	Gene Symbol	Description	p-value
ENSBTAG00000020657	FAT1	protocadherin Fat 1 precursor	4.6857e-05
ENSBTAG00000014374	CARD6	caspase recruitment domain family member 6	0.000167717
ENSBTAG00000001068	ZCWPW1	zinc finger CW-type and PWWP domain containing 1	0.000363276
ENSBTAG00000020445	ZNF398	zinc finger protein 398	0.000657421
ENSBTAG00000008567	DLEC1	deleted in lung and esophageal cancer 1	0.000742474
ENSBTAG00000037969	na	na	0.000952461
ENSBTAG00000016588	TMEM8A	transmembrane protein 8A	0.00217619
ENSBTAG00000000395	ADAMTS20	ADAM metallopeptidase with thrombospondin type 1 motif 20	0.00252908
ENSBTAG00000046019	SDHA	succinate dehydrogenase	0.0025346
ENSBTAG00000007236	PCM1	pericentriolar material 1	0.00253575
ENSBTAG00000040215	EIF4G3	eukaryotic translation initiation factor 4 gamma 3	0.0028713
ENSBTAG00000021609	ADGRF1	adhesion G protein-coupled receptor F1	0.00308199
ENSBTAG00000011417	CNTRL	centriolin	0.00342797
ENSBTAG00000004283	PPFIBP1	liprin-beta-1	0.00407313
ENSBTAG00000020583	AASDH	aminoadipate-semialdehyde dehydrogenase	0.00437005
ENSBTAG00000023795	VAC14	Vac14, PIKFYVE complex component	0.00452985
ENSBTAG00000038093	PEG10	retrotransposon-derived protein PEG10 isoform 1	0.00458155
ENSBTAG00000017121	ALB	albumin	0.00504658
ENSBTAG00000011838	PCED1B	PC-esterase domain-containing protein 1B	0.00529498
ENSBTAG00000008951	ALPL	Alkaline phosphatase, tissue-nonspecific isozyme	0.00563849
ENSBTAG00000021337	SBF1	SET binding factor 1	0.0062865
ENSBTAG00000004803	NTAN1	N-terminal asparagine amidase	0.00635661
ENSBTAG00000001289	MRPL18	39S ribosomal protein L18, mitochondrial	0.00802321
ENSBTAG00000012067	EPG5	ectopic P-granules autophagy protein 5 homolog	0.00826405
ENSBTAG00000039453	na	na	0.0120883
ENSBTAG00000018708	na	na	0.012466
ENSBTAG00000038461	na	na	0.0125741
ENSBTAG00000013305	na	na	0.0140793
ENSBTAG00000014879	FAM185A	family with sequence similarity 185 member A	0.014598
ENSBTAG00000017800	DMRT3	doublesex and mab-3 related transcription factor 3	0.0165205
ENSBTAG00000004097	A2ML1	alpha-2-macroglobulin-like protein 1 precursor	0.0172061
ENSBTAG00000014044	VEZT	vezatin, adherens junctions transmembrane protein	0.0177883
ENSBTAG00000046430	ZNF804B	zinc finger protein 804B	0.0191494
ENSBTAG00000001017	SLK	STE20 like kinase	0.0215846
ENSBTAG00000019611	MAGI3	membrane associated guanylate kinase, WW and PDZ domain containing 3	0.0225311
ENSBTAG00000023018	PARG	poly(ADP-ribose) glycohydrolase	0.0330104
ENSBTAG00000024449	CENPF	centromere protein F	0.0376699
ENSBTAG00000004072	CAPZA2	F-actin-capping protein subunit alpha-2	0.0482488

## Sheet: Supplementary  Table S10 
Supplementary Table 10 Positively selected genes in Kobus lineage
Gene ID	Gene Symbol	Description	p-value
ENSBTAG00000002881	AP4M1	AP-4 complex subunit mu-1	0.00010632
ENSBTAG00000021942	HPS6	HPS6, biogenesis of lysosomal organelles complex 2 subunit 3	0.00039532
ENSBTAG00000032800	OPN4	opsin 4	0.00081732
ENSBTAG00000007244	NID1	nidogen 1	0.00085964
ENSBTAG00000011070	RTCB	tRNA-splicing ligase RtcB homolog	0.00099119
ENSBTAG00000002024	ASB18	Bos taurus ankyrin repeat and SOCS box containing 18 (ASB18), mRNA.	0.00105646
ENSBTAG00000000690	THEM5	thioesterase superfamily member 5	0.00134697
ENSBTAG00000015513	DOCK5	dedicator of cytokinesis 5	0.00152269
ENSBTAG00000009400	FASTKD3	FAST kinase domain-containing protein 3, mitochondrial	0.00159866
ENSBTAG00000006770	MTBP	MDM2 binding protein	0.00167784
ENSBTAG00000007944	na	na	0.00205171
ENSBTAG00000027727	na	na	0.00281642
ENSBTAG00000020232	REXO1	RNA exonuclease 1 homolog	0.00618436
ENSBTAG00000012837	COL6A6	collagen type VI alpha 6 chain	0.00634702
ENSBTAG00000019565	NCOA4	nuclear receptor coactivator 4	0.00704611
ENSBTAG00000019887	na	na	0.0076983
ENSBTAG00000008003	SMG7	protein SMG7	0.00904482
ENSBTAG00000018067	S100PBP	S100P-binding protein	0.00957323
ENSBTAG00000018237	MYO16	myosin XVI	0.0104126
ENSBTAG00000005738	ATP8B1	ATPase phospholipid transporting 8B1	0.0115379
ENSBTAG00000018361	R3HDM2	R3H domain-containing protein 2	0.0125913
ENSBTAG00000038325	CES4A	Carboxylesterase 4A	0.0132352
ENSBTAG00000021023	ZMYM4	zinc finger MYM-type containing 4	0.0188025
ENSBTAG00000011872	EML3	echinoderm microtubule associated protein like 3	0.0215403
ENSBTAG00000004035	SDK1	sidekick cell adhesion molecule 1	0.0242394
ENSBTAG00000037429	HTR1B	5-hydroxytryptamine receptor 1B	0.0289222
ENSBTAG00000011896	GRIP2	glutamate receptor interacting protein 2	0.0416123
ENSBTAG00000000597	TMPRSS15	Enteropeptidase Enteropeptidase non-catalytic heavy chain Enteropeptidase catalytic light chain	0.0442104

## Sheet: Supplementary  Table S11 
Supplementary Table 11 Rapidly evolving genes in red lechwe lineage
Gene ID	Gene symbol	Description	p-value
ENSBTAG00000015129	KLK10	kallikrein related peptidase 10	0
ENSBTAG00000009086	LOXL1	lysyl oxidase like 1	0
ENSBTAG00000016818	na	na	0
ENSBTAG00000007875	SAFB	scaffold attachment factor B1	0
ENSBTAG00000002493	VPS35	Vacuolar protein sorting-associated protein 35	0
ENSBTAG00000046160	SMIM13	small integral membrane protein 13	0
ENSBTAG00000021728	OGDHL	oxoglutarate dehydrogenase-like	0
ENSBTAG00000000738	DAPK1	death-associated protein kinase 1	0
ENSBTAG00000000156	LGALSL	galectin like	0
ENSBTAG00000027390	RTFDC1	replication termination factor 2 domain containing 1	0
ENSBTAG00000016931	E2F7	Transcription factor E2F7	0
ENSBTAG00000019680	ZYG11B	zyg-11 family member B, cell cycle regulator	0
ENSBTAG00000037581	MZF1	myeloid zinc finger 1	0
ENSBTAG00000002497	ELOVL2	ELOVL fatty acid elongase 2	0
ENSBTAG00000040128	FZD4	frizzled class receptor 4	0
ENSBTAG00000005946	USP13	Ubiquitin carboxyl-terminal hydrolase 13	0
ENSBTAG00000010672	PCCA	propionyl-CoA carboxylase alpha chain, mitochondrial	0
ENSBTAG00000018807	MYBPHL	myosin binding protein H like	0
ENSBTAG00000002935	TMEM248	Transmembrane protein 248	0
ENSBTAG00000012704	MMS19	MMS19 nucleotide excision repair protein homolog	0
ENSBTAG00000003036	PPFIA2	PTPRF interacting protein alpha 2	0.001
ENSBTAG00000005909	LEPROT	Leptin receptor gene-related protein	0.001
ENSBTAG00000009328	NWD1	NACHT and WD repeat domain containing 1	0.001
ENSBTAG00000000425	na	60S ribosomal protein L17	0.001
ENSBTAG00000012953	ASTN1	astrotactin 1	0.001
ENSBTAG00000007917	TSHZ2	teashirt zinc finger homeobox 2	0.001
ENSBTAG00000021000	USF3	upstream transcription factor family member 3	0.001
ENSBTAG00000027930	na	na	0.001
ENSBTAG00000005197	BAZ1B	bromodomain adjacent to zinc finger domain 1B	0.001
ENSBTAG00000000560	na	na	0.001
ENSBTAG00000012647	na	na	0.001
ENSBTAG00000007457	na	na	0.001
ENSBTAG00000034633	ERO1B	ERO1-like protein beta precursor	0.002
ENSBTAG00000019565	NCOA4	nuclear receptor coactivator 4	0.002
ENSBTAG00000014827	UBQLN1	ubiquilin-1	0.002
ENSBTAG00000031916	RHOBTB2	rho-related BTB domain-containing protein 2	0.002
ENSBTAG00000039422	OR2B11	olfactory receptor family 2 subfamily B member 11	0.002
ENSBTAG00000013791	na	na	0.002
ENSBTAG00000017026	DEPDC1B	DEP domain containing 1B	0.002
ENSBTAG00000014289	ZFYVE9	zinc finger FYVE-type containing 9	0.002
ENSBTAG00000006175	KDM5B	lysine demethylase 5B	0.002
ENSBTAG00000010978	PROX1	prospero homeobox 1	0.002
ENSBTAG00000003066	NSA2	Ribosome biogenesis protein NSA2 homolog	0.002
ENSBTAG00000013909	BOC	BOC cell adhesion associated, oncogene regulated	0.002
ENSBTAG00000019633	SHROOM3	protein Shroom3	0.002
ENSBTAG00000000939	KIF16B	kinesin family member 16B	0.002
ENSBTAG00000020787	PIK3R4	phosphoinositide-3-kinase regulatory subunit 4	0.002
ENSBTAG00000003458	CDCA7	Cell division cycle-associated protein 7	0.002
ENSBTAG00000021024	MACF1	microtubule-actin cross-linking factor 1	0.003
ENSBTAG00000004072	CAPZA2	F-actin-capping protein subunit alpha-2	0.003
ENSBTAG00000020366	TBL3	transducin beta-like protein 3	0.003
ENSBTAG00000005464	ADCY6	adenylate cyclase 6	0.003
ENSBTAG00000006166	WRNIP1	Werner helicase interacting protein 1	0.003
ENSBTAG00000017802	THRB	thyroid hormone receptor beta	0.003
ENSBTAG00000021540	WDR11	WD repeat domain 11	0.003
ENSBTAG00000011928	ZBTB20	zinc finger and BTB domain containing 20	0.003
ENSBTAG00000023377	SH3BP5	SH3 domain binding protein 5	0.003
ENSBTAG00000047516	na	na	0.003
ENSBTAG00000010616	MBD6	methyl-CpG binding domain protein 6	0.003
ENSBTAG00000008505	APOB	apolipoprotein B	0.004
ENSBTAG00000001491	NWD2	NACHT and WD repeat domain containing 2	0.004
ENSBTAG00000020264	CCDC181	coiled-coil domain containing 181	0.004
ENSBTAG00000012418	MED23	mediator of RNA polymerase II transcription subunit 23	0.004
ENSBTAG00000008525	LRIG2	leucine rich repeats and immunoglobulin like domains 2	0.004
ENSBTAG00000012387	PAM	peptidylglycine alpha-amidating monooxygenase	0.004
ENSBTAG00000005453	FGD4	FYVE, RhoGEF and PH domain containing 4	0.004
ENSBTAG00000016635	COG6	component of oligomeric golgi complex 6	0.004
ENSBTAG00000018179	PCDH8	protocadherin 8	0.004
ENSBTAG00000019743	CHTF18	chromosome transmission fidelity factor 18	0.004
ENSBTAG00000015217	DLX1	distal-less homeobox 1	0.005
ENSBTAG00000018910	WDR6	WD repeat-containing protein 6	0.005
ENSBTAG00000037942	na	na	0.005
ENSBTAG00000009942	PLCL2	inactive phospholipase C-like protein 2	0.005
ENSBTAG00000007281	SEMA6C	semaphorin 6C	0.005
ENSBTAG00000000646	ANAPC4	anaphase promoting complex subunit 4	0.005
ENSBTAG00000018569	CUL4B	cullin 4B	0.005
ENSBTAG00000018352	ABRA	actin binding Rho activating protein	0.005
ENSBTAG00000012880	DNLZ	DNL-type zinc finger	0.005
ENSBTAG00000004081	FAT3	FAT atypical cadherin 3	0.005
ENSBTAG00000020445	ZNF398	zinc finger protein 398	0.005
ENSBTAG00000017155	TRIM32	tripartite motif containing 32	0.005
ENSBTAG00000013596	NR1H4	nuclear receptor subfamily 1 group H member 4	0.006
ENSBTAG00000026977	PTPRQ	phosphotidylinositol phosphatase PTPRQ precursor	0.006
ENSBTAG00000047206	HIST1H1E	histone cluster 1 H1 family member e	0.006
ENSBTAG00000010742	PKD2L1	polycystin 2 like 1, transient receptor potential cation channel	0.006
ENSBTAG00000019538	FBXO28	F-box only protein 28	0.006
ENSBTAG00000031886	HIST1H2BN	histone cluster 1 H2B family member n	0.006
ENSBTAG00000007709	SHOC2	Leucine-rich repeat protein SHOC-2	0.006
ENSBTAG00000014031	TLR6	toll-like receptor 6 precursor	0.006
ENSBTAG00000004662	SLC16A12	solute carrier family 16 member 12	0.006
ENSBTAG00000009978	TDRD6	tudor domain containing 6	0.006
ENSBTAG00000010124	ATG4C	autophagy related 4C cysteine peptidase	0.006
ENSBTAG00000014790	ZBTB2	zinc finger and BTB domain containing 2	0.007
ENSBTAG00000003218	RAB28	Ras-related protein Rab-28	0.007
ENSBTAG00000020985	TYRP1	tyrosinase related protein 1	0.007
ENSBTAG00000013071	GPR153	G protein-coupled receptor 153	0.007
ENSBTAG00000008880	KDELC1	KDEL motif containing 1	0.007
ENSBTAG00000019676	MC4R	Melanocortin receptor 4	0.007
ENSBTAG00000000648	ADAMTS5	ADAM metallopeptidase with thrombospondin type 1 motif 5	0.007
ENSBTAG00000000256	TLE1	transducin like enhancer of split 1	0.007
ENSBTAG00000004388	SLITRK6	SLIT and NTRK like family member 6	0.008
ENSBTAG00000019086	TELO2	telomere maintenance 2	0.008
ENSBTAG00000047991	na	na	0.008
ENSBTAG00000040215	EIF4G3	eukaryotic translation initiation factor 4 gamma 3	0.008
ENSBTAG00000047599	GHRHR	growth hormone releasing hormone receptor	0.008
ENSBTAG00000048317	na	na	0.008
ENSBTAG00000032396	KCTD19	BTB/POZ domain-containing protein KCTD19	0.008
ENSBTAG00000040329	HTR1D	5-hydroxytryptamine receptor 1D	0.009
ENSBTAG00000032893	na	na	0.009
ENSBTAG00000005525	LHX6	LIM homeobox 6	0.009
ENSBTAG00000012601	TEKT4	Tektin-4	0.009
ENSBTAG00000006116	SUGP1	SURP and G-patch domain containing 1	0.009
ENSBTAG00000020981	2020-03-05	E3 ubiquitin-protein ligase MARCH5	0.009
ENSBTAG00000040313	PARS2	prolyl-tRNA synthetase 2, mitochondrial (putative)	0.009
ENSBTAG00000001171	OGFOD1	Prolyl 3-hydroxylase OGFOD1	0.009
ENSBTAG00000012405	PEAR1	platelet endothelial aggregation receptor 1	0.009
ENSBTAG00000011312	NKX2-4	NK2 homeobox 4	0.009
ENSBTAG00000016714	na	na	0.009
ENSBTAG00000026319	ASPHD1	aspartate beta-hydroxylase domain-containing protein 1	0.01
ENSBTAG00000006008	CAMSAP1	calmodulin regulated spectrin associated protein 1	0.01
ENSBTAG00000015011	C7orf43	chromosome 7 open reading frame 43	0.01
ENSBTAG00000001665	na	na	0.011
ENSBTAG00000007474	EIF3B	Eukaryotic translation initiation factor 3 subunit B	0.011
ENSBTAG00000016618	DSTYK	Dual serine/threonine and tyrosine protein kinase	0.011
ENSBTAG00000016334	SATB2	DNA-binding protein SATB2	0.011
ENSBTAG00000007288	CDK19	cyclin-dependent kinase 19	0.011
ENSBTAG00000015007	na	na	0.011
ENSBTAG00000047876	SH3TC1	SH3 domain and tetratricopeptide repeats 1	0.011
ENSBTAG00000010652	PDE4C	phosphodiesterase 4C	0.011
ENSBTAG00000002128	MPPE1	metallophosphoesterase 1	0.011
ENSBTAG00000021992	MURC	Muscle-related coiled-coil protein	0.011
ENSBTAG00000018069	TNFSF15	tumor necrosis factor superfamily member 15	0.011
ENSBTAG00000009154	U2SURP	U2 snRNP associated SURP domain containing	0.011
ENSBTAG00000047048	na	na	0.011
ENSBTAG00000021820	DDX39A	DExD-box helicase 39A	0.012
ENSBTAG00000001286	ELMO3	Engulfment and cell motility protein 3	0.012
ENSBTAG00000037775	na	na	0.012
ENSBTAG00000023795	VAC14	Vac14, PIKFYVE complex component	0.012
ENSBTAG00000023279	na	na	0.013
ENSBTAG00000003907	TSPAN14	tetraspanin 14	0.013
ENSBTAG00000014418	FHIT	Bis(5'-adenosyl)-triphosphatase	0.013
ENSBTAG00000014089	PPCDC	phosphopantothenoylcysteine decarboxylase	0.013
ENSBTAG00000023000	na	na	0.013
ENSBTAG00000003272	na	na	0.013
ENSBTAG00000016349	TEAD2	TEA domain transcription factor 2	0.013
ENSBTAG00000019895	PIBF1	progesterone immunomodulatory binding factor 1	0.013
ENSBTAG00000020213	NIPAL4	NIPA like domain containing 4	0.013
ENSBTAG00000015563	PDE12	2',5'-phosphodiesterase 12	0.013
ENSBTAG00000018795	PMS1	PMS1 homolog 1, mismatch repair system component	0.013
ENSBTAG00000006031	ADGRV1	adhesion G protein-coupled receptor V1	0.013
ENSBTAG00000007462	ASTE1	asteroid homolog 1 (Drosophila)	0.013
ENSBTAG00000006129	KIAA0556	KIAA0556	0.013
ENSBTAG00000046421	na	Pulmonary surfactant-associated protein D	0.014
ENSBTAG00000032548	SYBU	syntabulin	0.014
ENSBTAG00000012185	CLEC4E	C-type lectin domain family 4 member E	0.014
ENSBTAG00000020286	GAREM1	GRB2 associated regulator of MAPK1 subtype 1	0.014
ENSBTAG00000016928	na	na	0.014
ENSBTAG00000011530	CDH15	cadherin 15	0.014
ENSBTAG00000039922	ARAP2	ArfGAP with RhoGAP domain, ankyrin repeat and PH domain 2	0.014
ENSBTAG00000040040	TAS2R40	taste 2 receptor member 40	0.014
ENSBTAG00000014947	PTPN13	tyrosine-protein phosphatase non-receptor type 13	0.015
ENSBTAG00000031962	RAB20	RAB20, member RAS oncogene family	0.015
ENSBTAG00000046101	na	na	0.015
ENSBTAG00000020543	UPK1A	uroplakin 1A	0.015
ENSBTAG00000031553	MFSD7	major facilitator superfamily domain containing 7	0.015
ENSBTAG00000021481	CA14	carbonic anhydrase 14	0.015
ENSBTAG00000001067	GRM2	glutamate metabotropic receptor 2	0.016
ENSBTAG00000018240	CYP2S1	cytochrome P450 2S1 precursor	0.016
ENSBTAG00000013142	MYNN	Myoneurin	0.016
ENSBTAG00000006244	WDR83OS	Protein Asterix	0.016
ENSBTAG00000038093	PEG10	retrotransposon-derived protein PEG10 isoform 1	0.016
ENSBTAG00000015781	TRMT13	tRNA methyltransferase 13 homolog	0.016
ENSBTAG00000007732	ARPP21	cAMP-regulated phosphoprotein 21	0.016
ENSBTAG00000001519	RRNAD1	ribosomal RNA adenine dimethylase domain containing 1	0.016
ENSBTAG00000006240	TLR4	toll like receptor 4	0.017
ENSBTAG00000017431	GPR55	G protein-coupled receptor 55	0.017
ENSBTAG00000013169	LCMT1	Leucine carboxyl methyltransferase 1	0.017
ENSBTAG00000015938	ARAP3	ArfGAP with RhoGAP domain, ankyrin repeat and PH domain 3	0.017
ENSBTAG00000014889	DCBLD2	discoidin, CUB and LCCL domain-containing protein 2	0.017
ENSBTAG00000006501	DCAF1	DDB1 and CUL4 associated factor 1	0.018
ENSBTAG00000046561	LCORL	ligand-dependent nuclear receptor corepressor-like protein	0.018
ENSBTAG00000018454	UFSP2	UFM1 specific peptidase 2	0.018
ENSBTAG00000026880	na	na	0.018
ENSBTAG00000018365	CYP2E1	cytochrome P450 family 2 subfamily E member 1	0.018
ENSBTAG00000000335	HMGB4	High mobility group protein B4	0.018
ENSBTAG00000009157	SLC35B3	solute carrier family 35 member B3	0.018
ENSBTAG00000009941	MBIP	MAP3K12 binding inhibitory protein 1	0.018
ENSBTAG00000011185	TTC23	tetratricopeptide repeat domain 23	0.018
ENSBTAG00000020552	PRDM2	PR/SET domain 2	0.019
ENSBTAG00000004987	NUP210L	nucleoporin 210 like	0.019
ENSBTAG00000021617	ZC3HAV1	zinc finger CCCH-type containing, antiviral 1	0.019
ENSBTAG00000001478	DESI2	desumoylating isopeptidase 2	0.019
ENSBTAG00000003101	SALL4	spalt like transcription factor 4	0.019
ENSBTAG00000044066	C1orf101	chromosome 1 open reading frame 101	0.019
ENSBTAG00000016903	NLN	neurolysin	0.019
ENSBTAG00000014547	PGAM2	phosphoglycerate mutase 2	0.019
ENSBTAG00000017032	FREM2	FRAS1 related extracellular matrix protein 2	0.019
ENSBTAG00000006221	ADGRG3	adhesion G protein-coupled receptor G3	0.019
ENSBTAG00000004974	ZDHHC23	zinc finger DHHC-type containing 23	0.019
ENSBTAG00000016716	RRS1	ribosome biogenesis regulator homolog	0.02
ENSBTAG00000017339	RUNX1T1	RUNX1 translocation partner 1	0.02
ENSBTAG00000005871	MECOM	MDS1 and EVI1 complex locus	0.02
ENSBTAG00000026913	HHIPL1	HHIP like 1	0.02
ENSBTAG00000010416	RIN3	Ras and Rab interactor 3	0.02
ENSBTAG00000019611	MAGI3	membrane associated guanylate kinase, WW and PDZ domain containing 3	0.02
ENSBTAG00000048098	PKP3	Plakophilin-3	0.02
ENSBTAG00000010477	TTC21A	tetratricopeptide repeat domain 21A	0.02
ENSBTAG00000015702	PITX3	paired like homeodomain 3	0.02
ENSBTAG00000046019	SDHA	succinate dehydrogenase	0.02
ENSBTAG00000020494	RPE65	RPE65, retinoid isomerohydrolase	0.02
ENSBTAG00000004603	PHC2	polyhomeotic homolog 2	0.021
ENSBTAG00000008606	EXOC3	Exocyst complex component 3	0.021
ENSBTAG00000019212	KCNS3	potassium voltage-gated channel modifier subfamily S member 3	0.021
ENSBTAG00000007778	TRPM3	transient receptor potential cation channel subfamily M member 3	0.021
ENSBTAG00000004531	CCT4	chaperonin containing TCP1 subunit 4	0.021
ENSBTAG00000045884	RNF182	ring finger protein 182	0.021
ENSBTAG00000016231	POFUT1	GDP-fucose protein O-fucosyltransferase 1 isoform e precursor	0.021
ENSBTAG00000027051	PTAFR	Platelet-activating factor receptor	0.021
ENSBTAG00000005845	MPI	mannose-6-phosphate isomerase	0.021
ENSBTAG00000021963	SLAIN2	SLAIN motif family member 2	0.022
ENSBTAG00000007817	BRCC3	lys-63-specific deubiquitinase BRCC36	0.022
ENSBTAG00000001080	SPAG17	sperm-associated antigen 17	0.022
ENSBTAG00000000795	NMNAT2	Nicotinamide/nicotinic acid mononucleotide adenylyltransferase 2	0.022
ENSBTAG00000038139	CERCAM	cerebral endothelial cell adhesion molecule	0.022
ENSBTAG00000046493	PDCD6	programmed cell death 6	0.022
ENSBTAG00000017919	CNOT4	CCR4-NOT transcription complex subunit 4	0.022
ENSBTAG00000009725	AOX1	aldehyde oxidase 1	0.022
ENSBTAG00000047402	FAM170B	family with sequence similarity 170 member B	0.022
ENSBTAG00000045748	na	na	0.022
ENSBTAG00000034495	GTF2F2	General transcription factor IIF subunit 2	0.023
ENSBTAG00000001654	SNTB2	syntrophin beta 2	0.023
ENSBTAG00000047424	na	cdc42-interacting protein 4	0.023
ENSBTAG00000002866	RPIA	ribose 5-phosphate isomerase A	0.023
ENSBTAG00000038409	MBD3	methyl-CpG-binding domain protein 3	0.024
ENSBTAG00000017105	FSTL4	follistatin like 4	0.024
ENSBTAG00000004999	KIAA1551	KIAA1551	0.024
ENSBTAG00000015467	FAM184A	family with sequence similarity 184 member A	0.024
ENSBTAG00000015118	PNPLA1	patatin like phospholipase domain containing 1	0.025
ENSBTAG00000001314	TRMT6	tRNA (adenine(58)-N(1))-methyltransferase non-catalytic subunit TRM6	0.025
ENSBTAG00000025540	ALKBH7	Alpha-ketoglutarate-dependent dioxygenase alkB homolog 7, mitochondrial	0.025
ENSBTAG00000024107	INPP5B	inositol polyphosphate-5-phosphatase B	0.025
ENSBTAG00000014580	FCRLB	Fc receptor like B	0.025
ENSBTAG00000013592	ZNF248	zinc finger protein 248	0.025
ENSBTAG00000010833	IL17RE	interleukin 17 receptor E	0.025
ENSBTAG00000005002	GALE	UDP-glucose 4-epimerase	0.025
ENSBTAG00000016666	KIAA1468	KIAA1468	0.025
ENSBTAG00000016305	ATP13A4	ATPase 13A4	0.026
ENSBTAG00000006111	EXOC8	Exocyst complex component 8	0.026
ENSBTAG00000032106	PLPP4	phosphatidate phosphatase PPAPDC1A	0.026
ENSBTAG00000004592	SNAPC3	small nuclear RNA activating complex polypeptide 3	0.026
ENSBTAG00000024450	na	na	0.026
ENSBTAG00000000730	GCG	Glucagon Glicentin Glicentin-related polypeptide Oxyntomodulin Glucagon Glucagon-like peptide 1 Glucagon-like peptide 1(7-37) Glucagon-like peptide 1(7-36) Glucagon-like peptide 2	0.026
ENSBTAG00000016729	KCNT2	potassium sodium-activated channel subfamily T member 2	0.026
ENSBTAG00000013505	IQCA1	IQ and AAA domain-containing protein 1	0.026
ENSBTAG00000012107	SLC25A28	solute carrier family 25 member 28	0.026
ENSBTAG00000006697	RICTOR	RPTOR independent companion of MTOR complex 2	0.026
ENSBTAG00000007122	ZFP2	ZFP2 zinc finger protein	0.027
ENSBTAG00000002164	AXDND1	axonemal dynein light chain domain containing 1	0.027
ENSBTAG00000044167	TOPAZ1	testis- and ovary-specific PAZ domain-containing protein 1	0.027
ENSBTAG00000026792	na	na	0.027
ENSBTAG00000013317	na	na	0.027
ENSBTAG00000039141	TMEM74	transmembrane protein 74	0.027
ENSBTAG00000012596	POP1	POP1 homolog, ribonuclease P/MRP subunit	0.027
ENSBTAG00000013110	na	na	0.027
ENSBTAG00000009254	CCDC129	coiled-coil domain containing 129	0.027
ENSBTAG00000002595	ABCB5	ATP binding cassette subfamily B member 5	0.027
ENSBTAG00000001415	THOC6	THO complex 6	0.027
ENSBTAG00000010638	DCST2	DC-STAMP domain containing 2	0.028
ENSBTAG00000021501	na	na	0.028
ENSBTAG00000012111	PRDM5	PR/SET domain 5	0.028
ENSBTAG00000026247	na	na	0.028
ENSBTAG00000018594	LIN37	Protein lin-37 homolog	0.028
ENSBTAG00000001777	na	60S acidic ribosomal protein P2	0.028
ENSBTAG00000018303	PAPPA2	pappalysin 2	0.028
ENSBTAG00000006882	IQGAP3	ras GTPase-activating-like protein IQGAP3	0.028
ENSBTAG00000023847	IKZF5	Zinc finger protein Pegasus	0.028
ENSBTAG00000010227	CPSF2	Cleavage and polyadenylation specificity factor subunit 2	0.029
ENSBTAG00000024449	CENPF	centromere protein F	0.029
ENSBTAG00000010689	NRG2	neuregulin 2	0.029
ENSBTAG00000018487	CFAP45	cilia and flagella associated protein 45	0.029
ENSBTAG00000014072	na	na	0.029
ENSBTAG00000014773	HMMR	hyaluronan mediated motility receptor	0.029
ENSBTAG00000004384	APOF	apolipoprotein F	0.029
ENSBTAG00000001616	ZNF592	zinc finger protein 592	0.029
ENSBTAG00000012442	CTSB	Cathepsin B Cathepsin B light chain Cathepsin B heavy chain	0.029
ENSBTAG00000002539	TRIOBP	TRIO and F-actin binding protein	0.029
ENSBTAG00000005066	HSPBAP1	HSPB1-associated protein 1	0.029
ENSBTAG00000045852	TAL2	TAL bHLH transcription factor 2	0.029
ENSBTAG00000030960	na	na	0.029
ENSBTAG00000033679	HLCS	holocarboxylase synthetase	0.03
ENSBTAG00000005434	PLVAP	plasmalemma vesicle associated protein	0.03
ENSBTAG00000039770	CEBPZ	CCAAT/enhancer binding protein zeta	0.03
ENSBTAG00000003332	RPP40	ribonuclease P/MRP subunit p40	0.03
ENSBTAG00000010659	CUX1	cut like homeobox 1	0.03
ENSBTAG00000004912	ANKRD17	ankyrin repeat domain 17	0.03
ENSBTAG00000020904	JAK3	Janus kinase 3	0.03
ENSBTAG00000014227	NDFIP2	Nedd4 family interacting protein 2	0.03
ENSBTAG00000034368	PRSS33	protease, serine 33	0.03
ENSBTAG00000005761	DEDD2	death effector domain containing 2	0.03
ENSBTAG00000005372	DLGAP1	DLG associated protein 1	0.031
ENSBTAG00000035084	na	na	0.031
ENSBTAG00000010821	ACER2	alkaline ceramidase 2	0.031
ENSBTAG00000006999	RYR1	ryanodine receptor 1	0.031
ENSBTAG00000001606	OR2C1	olfactory receptor family 2 subfamily C member 1	0.031
ENSBTAG00000010536	GPR33	G protein-coupled receptor 33 (gene/pseudogene)	0.031
ENSBTAG00000010402	MYH9	myosin-9	0.031
ENSBTAG00000038318	AMER3	APC membrane recruitment protein 3	0.031
ENSBTAG00000019264	EDEM3	ER degradation-enhancing alpha-mannosidase-like protein 3	0.032
ENSBTAG00000012338	FAH	fumarylacetoacetate hydrolase	0.032
ENSBTAG00000046766	na	na	0.032
ENSBTAG00000024387	PNPLA8	patatin like phospholipase domain containing 8	0.032
ENSBTAG00000006408	MROH9	maestro heat like repeat family member 9	0.032
ENSBTAG00000045868	ZFP37	ZFP37 zinc finger protein	0.032
ENSBTAG00000004492	SWT1	SWT1, RNA endoribonuclease homolog	0.032
ENSBTAG00000002782	ZC3H7B	zinc finger CCCH-type containing 7B	0.032
ENSBTAG00000046875	AP5B1	AP-5 complex subunit beta-1	0.033
ENSBTAG00000047955	ZNF774	zinc finger protein 774	0.033
ENSBTAG00000016950	B3GAT3	beta-1,3-glucuronyltransferase 3	0.033
ENSBTAG00000038849	na	na	0.033
ENSBTAG00000011202	CARD19	caspase recruitment domain family member 19	0.033
ENSBTAG00000003200	na	na	0.033
ENSBTAG00000017157	CCDC110	coiled-coil domain containing 110	0.033
ENSBTAG00000031327	TRMT61A	tRNA methyltransferase 61A	0.033
ENSBTAG00000021128	ADD1	alpha-adducin	0.033
ENSBTAG00000013208	SLC25A4	ADP/ATP translocase 1	0.034
ENSBTAG00000048192	na	na	0.034
ENSBTAG00000018778	TMC1	transmembrane channel like 1	0.034
ENSBTAG00000005083	TULP4	tubby like protein 4	0.034
ENSBTAG00000020174	HBS1L	HBS1 like translational GTPase	0.034
ENSBTAG00000015210	na	na	0.034
ENSBTAG00000018062	KIAA1522	KIAA1522	0.034
ENSBTAG00000015065	TMPRSS7	transmembrane protease, serine 7	0.034
ENSBTAG00000044111	EPHA6	EPH receptor A6	0.034
ENSBTAG00000024657	na	na	0.035
ENSBTAG00000004380	STAT2	signal transducer and activator of transcription 2	0.035
ENSBTAG00000010291	RBAK	RB associated KRAB zinc finger	0.035
ENSBTAG00000011908	CPQ	Carboxypeptidase Q	0.035
ENSBTAG00000016465	DHCR7	7-dehydrocholesterol reductase	0.035
ENSBTAG00000006581	CCDC82	coiled-coil domain containing 82	0.035
ENSBTAG00000033254	DFNB59	deafness, autosomal recessive 59	0.035
ENSBTAG00000011431	GBA2	glucosylceramidase beta 2	0.035
ENSBTAG00000020765	na	na	0.035
ENSBTAG00000012648	ZSWIM5	zinc finger SWIM-type containing 5	0.035
ENSBTAG00000018415	TTLL4	tubulin tyrosine ligase like 4	0.036
ENSBTAG00000015794	NES	nestin	0.036
ENSBTAG00000033508	OR10G6	olfactory receptor family 10 subfamily G member 6	0.036
ENSBTAG00000018762	SLC22A12	solute carrier family 22 member 12	0.036
ENSBTAG00000032656	CPN2	carboxypeptidase N subunit 2	0.036
ENSBTAG00000002021	BNIP1	BCL2 interacting protein 1	0.036
ENSBTAG00000016413	DUSP26	Dual specificity protein phosphatase 26	0.036
ENSBTAG00000018101	AHCY	Adenosylhomocysteinase	0.036
ENSBTAG00000001100	IL22RA1	interleukin 22 receptor subunit alpha 1	0.036
ENSBTAG00000047537	na	na	0.037
ENSBTAG00000013958	PAK4	serine/threonine-protein kinase PAK 4	0.037
ENSBTAG00000005728	CDHR4	cadherin related family member 4	0.037
ENSBTAG00000007333	na	na	0.037
ENSBTAG00000000869	RNF219	ring finger protein 219	0.037
ENSBTAG00000013316	BRPF3	bromodomain and PHD finger-containing protein 3	0.037
ENSBTAG00000001133	VWA8	von Willebrand factor A domain containing 8	0.037
ENSBTAG00000009650	OTOF	otoferlin	0.037
ENSBTAG00000016804	LYST	lysosomal trafficking regulator	0.037
ENSBTAG00000010120	HERC3	HECT and RLD domain containing E3 ubiquitin protein ligase 3	0.037
ENSBTAG00000009459	MTCL1	microtubule crosslinking factor 1	0.037
ENSBTAG00000014479	TUBGCP4	tubulin gamma complex associated protein 4	0.037
ENSBTAG00000046401	RD3L	retinal degeneration 3-like	0.037
ENSBTAG00000018552	VWC2L	von Willebrand factor C domain containing protein 2-like	0.037
ENSBTAG00000017419	ZZZ3	zinc finger ZZ-type containing 3	0.037
ENSBTAG00000015681	RGR	RPE-retinal G protein-coupled receptor	0.037
ENSBTAG00000013509	TTC16	tetratricopeptide repeat domain 16	0.037
ENSBTAG00000009021	FEZ2	fasciculation and elongation protein zeta-2 isoform 2	0.037
ENSBTAG00000016589	PRPF40B	pre-mRNA processing factor 40 homolog B	0.037
ENSBTAG00000005996	LRRC18	leucine rich repeat containing 18	0.038
ENSBTAG00000016407	IRX6	iroquois homeobox 6	0.038
ENSBTAG00000045886	STARD4	StAR related lipid transfer domain containing 4	0.038
ENSBTAG00000012674	CNKSR3	CNKSR family member 3	0.038
ENSBTAG00000005208	CLEC16A	C-type lectin domain family 16 member A	0.038
ENSBTAG00000015438	na	na	0.038
ENSBTAG00000037449	ACSM5	acyl-CoA synthetase medium-chain family member 5	0.038
ENSBTAG00000001545	SLC34A2	solute carrier family 34 member 2	0.038
ENSBTAG00000009856	ACAP3	arf-GAP with coiled-coil, ANK repeat and PH domain-containing protein 3	0.038
ENSBTAG00000005174	GDPGP1	GDP-D-glucose phosphorylase 1	0.038
ENSBTAG00000038235	NOD1	nucleotide binding oligomerization domain containing 1	0.039
ENSBTAG00000021134	DPP9	dipeptidyl peptidase 9	0.039
ENSBTAG00000006247	DHPS	Deoxyhypusine synthase	0.039
ENSBTAG00000003652	TMEM128	Transmembrane protein 128	0.039
ENSBTAG00000018049	MKNK2	MAP kinase interacting serine/threonine kinase 2	0.039
ENSBTAG00000016072	SHC2	SHC adaptor protein 2	0.039
ENSBTAG00000025535	GLYATL3	glycine-N-acyltransferase like 3	0.039
ENSBTAG00000040399	VWA5B2	von Willebrand factor A domain containing 5B2	0.039
ENSBTAG00000004293	CLEC12B	C-type lectin domain family 12 member B	0.04
ENSBTAG00000000456	pCPB	Carboxypeptidase B	0.04
ENSBTAG00000038361	SERPINA11	serpin family A member 11	0.04
ENSBTAG00000014775	GUK1	Guanylate kinase	0.04
ENSBTAG00000018474	IL6R	interleukin 6 receptor	0.04
ENSBTAG00000047191	KCNA6	potassium voltage-gated channel subfamily A member 6	0.04
ENSBTAG00000024199	KMT2C	lysine methyltransferase 2C	0.04
ENSBTAG00000010394	MCF2L2	MCF cell line derived transforming sequence-like 2	0.04
ENSBTAG00000012265	VWF	von Willebrand factor precursor	0.041
ENSBTAG00000016456	CDC42BPB	CDC42 binding protein kinase beta	0.041
ENSBTAG00000016609	DQX1	ATP-dependent RNA helicase DQX1	0.041
ENSBTAG00000008182	FOSB	FosB proto-oncogene, AP-1 transcription factor subunit	0.041
ENSBTAG00000047495	CD81	CD81 molecule	0.041
ENSBTAG00000000845	OLFM3	olfactomedin 3	0.042
ENSBTAG00000015314	na	na	0.042
ENSBTAG00000006619	MATK	megakaryocyte-associated tyrosine-protein kinase	0.042
ENSBTAG00000001985	SRMS	src-related kinase lacking C-terminal regulatory tyrosine and N-terminal myristylation sites	0.042
ENSBTAG00000006320	DBT	Lipoamide acyltransferase component of branched-chain alpha-keto acid dehydrogenase complex, mitochondrial	0.042
ENSBTAG00000005635	TTC39C	tetratricopeptide repeat domain 39C	0.042
ENSBTAG00000017098	BPIFA1	BPI fold-containing family A member 1	0.042
ENSBTAG00000016013	ASB14	ankyrin repeat and SOCS box containing 14	0.043
ENSBTAG00000045812	GSX2	GS homeobox 2	0.043
ENSBTAG00000002923	CX3CR1	CX3C chemokine receptor 1	0.043
ENSBTAG00000030676	OR1K1	olfactory receptor family 1 subfamily K member 1	0.043
ENSBTAG00000015092	na	Nucleolar protein 12	0.043
ENSBTAG00000006218	FOXI2	forkhead box I2	0.043
ENSBTAG00000023891	RBM20	RNA binding motif protein 20	0.043
ENSBTAG00000018232	STOML3	stomatin-like protein 3	0.043
ENSBTAG00000003102	GCC1	GRIP and coiled-coil domain containing 1	0.043
ENSBTAG00000017636	AKT1	RAC-alpha serine/threonine-protein kinase	0.044
ENSBTAG00000012736	PTRH1	peptidyl-tRNA hydrolase 1 homolog	0.044
ENSBTAG00000021588	SCG2	Secretogranin-2 Secretoneurin Manserin	0.044
ENSBTAG00000020273	YOD1	Ubiquitin thioesterase OTU1	0.044
ENSBTAG00000019334	KLC2	kinesin light chain 2	0.044
ENSBTAG00000010414	DMRTA2	Doublesex- and mab-3-related transcription factor A2	0.045
ENSBTAG00000002199	CORIN	corin, serine peptidase	0.045
ENSBTAG00000019211	BRIX1	Ribosome biogenesis protein BRX1 homolog	0.045
ENSBTAG00000007153	C1QA	Complement C1q subcomponent subunit A	0.045
ENSBTAG00000015648	na	DnaJ homolog subfamily C member 21	0.045
ENSBTAG00000012169	na	na	0.045
ENSBTAG00000018054	FABP1	Fatty acid-binding protein, liver	0.046
ENSBTAG00000018792	SLC22A11	solute carrier family 22 member 11	0.046
ENSBTAG00000011531	SS18	SS18, nBAF chromatin remodeling complex subunit	0.046
ENSBTAG00000000385	ZBTB18	zinc finger and BTB domain containing 18	0.046
ENSBTAG00000012584	GJB3	Gap junction beta-3 protein	0.046
ENSBTAG00000010609	STK31	serine/threonine kinase 31	0.046
ENSBTAG00000009982	IGSF8	immunoglobulin superfamily member 8	0.046
ENSBTAG00000016158	ACAN	aggrecan	0.046
ENSBTAG00000008228	BEND6	BEN domain containing 6	0.046
ENSBTAG00000012844	LRSAM1	leucine rich repeat and sterile alpha motif containing 1	0.046
ENSBTAG00000003960	CCP110	centriolar coiled-coil protein 110	0.047
ENSBTAG00000017103	MAP3K13	mitogen-activated protein kinase kinase kinase 13	0.047
ENSBTAG00000006279	PNPLA5	patatin like phospholipase domain containing 5	0.047
ENSBTAG00000000658	WDR97	WD repeat domain 97	0.047
ENSBTAG00000018366	SLC15A3	solute carrier family 15 member 3	0.047
ENSBTAG00000019451	TAPT1	transmembrane anterior posterior transformation 1	0.047
ENSBTAG00000002220	SPTLC1	Serine palmitoyltransferase 1	0.047
ENSBTAG00000034693	SYT1	Synaptotagmin-1	0.048
ENSBTAG00000017348	FGF5	Fibroblast growth factor 5	0.048
ENSBTAG00000002327	TMEM208	Transmembrane protein 208	0.048
ENSBTAG00000001034	IL18R1	interleukin 18 receptor 1	0.049
ENSBTAG00000033182	HGSNAT	heparan-alpha-glucosaminide N-acetyltransferase	0.049
ENSBTAG00000019574	MAPK12	mitogen-activated protein kinase 12	0.049
ENSBTAG00000038992	STK11IP	serine/threonine kinase 11 interacting protein	0.049
ENSBTAG00000010192	na	lysM and putative peptidoglycan-binding domain-containing protein 4	0.05
ENSBTAG00000003916	DPH3	DPH3 homolog	0.05
ENSBTAG00000020919	EVX1	even-skipped homeobox 1	0.05
ENSBTAG00000037629	na	na	0.05
ENSBTAG00000017271	MASTL	microtubule associated serine/threonine kinase like	0.05
ENSBTAG00000000877	ETFBKMT	electron transfer flavoprotein beta subunit lysine methyltransferase	0.05
ENSBTAG00000000476	THPO	thrombopoietin	0.05

## Sheet: Supplementary Table S12
Supplementary Table 12 Rapidly evolving genes in Kobus lineage
Gene ID	Gene symbol	Description	p-value
ENSBTAG00000010283	na	na	0
ENSBTAG00000000640	SELENOS	selenoprotein S	0
ENSBTAG00000007875	SAFB	scaffold attachment factor B1	0
ENSBTAG00000019676	MC4R	Melanocortin receptor 4	0
ENSBTAG00000013114	ZMYND8	zinc finger MYND-type containing 8	0
ENSBTAG00000019680	ZYG11B	zyg-11 family member B, cell cycle regulator	0
ENSBTAG00000006395	TUBGCP2	tubulin gamma complex associated protein 2	0
ENSBTAG00000021728	OGDHL	oxoglutarate dehydrogenase-like	0
ENSBTAG00000006175	KDM5B	lysine demethylase 5B	0
ENSBTAG00000014674	CHRM2	Muscarinic acetylcholine receptor M2	0.001
ENSBTAG00000004630	COMP	cartilage oligomeric matrix protein precursor	0.001
ENSBTAG00000006541	ATP2A1	sarcoplasmic/endoplasmic reticulum calcium ATPase 1	0.001
ENSBTAG00000004035	SDK1	sidekick cell adhesion molecule 1	0.002
ENSBTAG00000006208	ADCY7	adenylate cyclase 7	0.002
ENSBTAG00000003349	JAKMIP2	janus kinase and microtubule interacting protein 2	0.002
ENSBTAG00000002376	PPIL1	Peptidyl-prolyl cis-trans isomerase-like 1	0.002
ENSBTAG00000007305	VPS41	VPS41, HOPS complex subunit	0.002
ENSBTAG00000006043	SLC6A9	sodium- and chloride-dependent glycine transporter 1-like	0.002
ENSBTAG00000009942	PLCL2	inactive phospholipase C-like protein 2	0.002
ENSBTAG00000021634	PIAS3	protein inhibitor of activated STAT 3	0.003
ENSBTAG00000018179	PCDH8	protocadherin 8	0.003
ENSBTAG00000021942	HPS6	HPS6, biogenesis of lysosomal organelles complex 2 subunit 3	0.003
ENSBTAG00000040603	ZNF175	zinc finger protein 175	0.003
ENSBTAG00000025003	INTS10	integrator complex subunit 10	0.003
ENSBTAG00000009033	TEX37	testis-expressed sequence 37 protein	0.003
ENSBTAG00000009297	PANX2	pannexin 2	0.003
ENSBTAG00000003116	MTMR6	myotubularin-related protein 6	0.003
ENSBTAG00000017488	KLF3	Kruppel like factor 3	0.003
ENSBTAG00000018352	ABRA	actin binding Rho activating protein	0.003
ENSBTAG00000015317	SLC4A10	sodium-driven chloride bicarbonate exchanger	0.003
ENSBTAG00000005679	TMEM130	transmembrane protein 130	0.003
ENSBTAG00000037429	HTR1B	5-hydroxytryptamine receptor 1B	0.004
ENSBTAG00000009972	INHA	Inhibin alpha chain	0.004
ENSBTAG00000020126	MYO10	unconventional myosin-X	0.004
ENSBTAG00000047815	na	na	0.004
ENSBTAG00000037616	KCNJ6	potassium voltage-gated channel subfamily J member 6	0.004
ENSBTAG00000003443	USP46	Bos taurus ubiquitin specific peptidase 46 (USP46), mRNA.	0.004
ENSBTAG00000004005	WDR7	WD repeat domain 7	0.004
ENSBTAG00000021592	WRN	Bos taurus Werner syndrome, RecQ helicase-like (WRN), mRNA.	0.004
ENSBTAG00000035230	TOR1AIP2	torsin 1A interacting protein 2	0.004
ENSBTAG00000009302	RCAN2	Calcipressin-2	0.004
ENSBTAG00000020164	BAZ1A	bromodomain adjacent to zinc finger domain protein 1A	0.004
ENSBTAG00000014105	SRPRA	signal recognition particle receptor subunit alpha	0.005
ENSBTAG00000008005	DRC7	Dynein regulatory complex subunit 7	0.005
ENSBTAG00000015046	MST1R	macrophage stimulating 1 receptor	0.005
ENSBTAG00000006907	NEB	nebulin	0.005
ENSBTAG00000014966	PLXNB2	plexin B2	0.006
ENSBTAG00000023274	na	na	0.006
ENSBTAG00000035615	na	na	0.006
ENSBTAG00000009665	UTRN	utrophin	0.007
ENSBTAG00000019925	na	na	0.007
ENSBTAG00000007457	na	na	0.007
ENSBTAG00000001992	CYP51A1	Lanosterol 14-alpha demethylase	0.007
ENSBTAG00000044044	CLOCK	circadian locomoter output cycles protein kaput	0.007
ENSBTAG00000012251	MTR	5-methyltetrahydrofolate-homocysteine methyltransferase	0.008
ENSBTAG00000003921	na	na	0.008
ENSBTAG00000017690	CARNS1	carnosine synthase 1	0.008
ENSBTAG00000011640	PLPP3	Phospholipid phosphatase 3	0.008
ENSBTAG00000001512	ZFP64	ZFP64 zinc finger protein	0.008
ENSBTAG00000021248	C7orf26	chromosome 7 open reading frame 26	0.008
ENSBTAG00000020342	MYOC	myocilin	0.008
ENSBTAG00000001565	MESDC2	LDLR chaperone MESD	0.008
ENSBTAG00000012744	UBE2M	NEDD8-conjugating enzyme Ubc12	0.008
ENSBTAG00000012217	PLA2G2F	phospholipase A2 group IIF	0.009
ENSBTAG00000017764	HDAC4	histone deacetylase 4	0.009
ENSBTAG00000021099	CLVS2	clavesin 2	0.009
ENSBTAG00000013288	SUGP2	SURP and G-patch domain containing 2	0.009
ENSBTAG00000000527	ZFAND3	zinc finger AN1-type containing 3	0.009
ENSBTAG00000007397	FOLH1	folate hydrolase 1	0.009
ENSBTAG00000011581	BSN	bassoon presynaptic cytomatrix protein	0.009
ENSBTAG00000019534	TRNT1	tRNA nucleotidyl transferase 1	0.01
ENSBTAG00000007467	MIB1	mindbomb E3 ubiquitin protein ligase 1	0.01
ENSBTAG00000021833	GJA8	gap junction protein alpha 8	0.01
ENSBTAG00000007474	EIF3B	Eukaryotic translation initiation factor 3 subunit B	0.01
ENSBTAG00000000137	FRYL	protein furry homolog-like	0.01
ENSBTAG00000002737	WFIKKN1	WAP, follistatin/kazal, immunoglobulin, kunitz and netrin domain containing 1	0.01
ENSBTAG00000015781	TRMT13	tRNA methyltransferase 13 homolog	0.011
ENSBTAG00000035966	GRXCR2	glutaredoxin and cysteine rich domain containing 2	0.011
ENSBTAG00000010581	MAGI1	membrane associated guanylate kinase, WW and PDZ domain containing 1	0.011
ENSBTAG00000045902	EPHB2	EPH receptor B2	0.011
ENSBTAG00000039803	MYO7B	myosin VIIB	0.011
ENSBTAG00000002128	MPPE1	metallophosphoesterase 1	0.011
ENSBTAG00000027075	na	na	0.011
ENSBTAG00000018581	EPC2	enhancer of polycomb homolog 2	0.011
ENSBTAG00000008434	GCAT	2-amino-3-ketobutyrate coenzyme A ligase, mitochondrial	0.011
ENSBTAG00000001491	NWD2	NACHT and WD repeat domain containing 2	0.011
ENSBTAG00000002674	GNGT1	Guanine nucleotide-binding protein G(T) subunit gamma-T1	0.012
ENSBTAG00000047478	PCDHB6	protocadherin beta 6	0.012
ENSBTAG00000038606	DRD5	dopamine receptor D5	0.012
ENSBTAG00000032800	OPN4	opsin 4	0.012
ENSBTAG00000011403	RUSC2	RUN and SH3 domain containing 2	0.012
ENSBTAG00000006649	TSSK6	testis specific serine kinase 6	0.012
ENSBTAG00000045582	ARPC5	actin related protein 2/3 complex subunit 5	0.013
ENSBTAG00000014805	ENOPH1	Enolase-phosphatase E1	0.013
ENSBTAG00000007780	CAMK1	calcium/calmodulin dependent protein kinase I	0.013
ENSBTAG00000010467	SUPT5H	transcription elongation factor SPT5	0.013
ENSBTAG00000015479	ZFPL1	zinc finger protein-like 1	0.013
ENSBTAG00000009077	SNRPA	U1 small nuclear ribonucleoprotein A	0.014
ENSBTAG00000012047	JAK2	Janus kinase 2	0.014
ENSBTAG00000006008	CAMSAP1	calmodulin regulated spectrin associated protein 1	0.014
ENSBTAG00000017128	NUP153	nuclear pore complex protein Nup153	0.014
ENSBTAG00000047062	LRP3	LDL receptor related protein 3	0.015
ENSBTAG00000013726	RNPEP	arginyl aminopeptidase	0.015
ENSBTAG00000009833	DTHD1	death domain containing 1	0.015
ENSBTAG00000016053	ARSA	Arylsulfatase A	0.015
ENSBTAG00000021325	SLC19A3	solute carrier family 19 member 3	0.015
ENSBTAG00000017550	CSNK1G3	casein kinase 1 gamma 3	0.015
ENSBTAG00000012117	ATP6AP1	V-type proton ATPase subunit S1	0.015
ENSBTAG00000013118	CD86	T-lymphocyte activation antigen CD86	0.016
ENSBTAG00000034875	ALPK1	alpha kinase 1	0.016
ENSBTAG00000009400	FASTKD3	FAST kinase domain-containing protein 3, mitochondrial	0.016
ENSBTAG00000004975	CCDC191	coiled-coil domain containing 191	0.016
ENSBTAG00000021600	KANSL1L	KAT8 regulatory NSL complex subunit 1 like	0.017
ENSBTAG00000011162	ZKSCAN2	zinc finger with KRAB and SCAN domains 2	0.017
ENSBTAG00000003789	KIAA1429	protein virilizer homolog	0.017
ENSBTAG00000013949	AHCTF1	AT-hook containing transcription factor 1	0.017
ENSBTAG00000033222	CALR3	calreticulin 3	0.017
ENSBTAG00000020991	na	na	0.018
ENSBTAG00000015578	SAP30	Sin3A associated protein 30	0.018
ENSBTAG00000010518	SKIV2L2	superkiller viralicidic activity 2-like 2	0.018
ENSBTAG00000031010	ACAD11	acyl-CoA dehydrogenase family member 11	0.018
ENSBTAG00000006287	NEDD9	neural precursor cell expressed, developmentally down-regulated 9	0.018
ENSBTAG00000024137	PTCH2	patched 2	0.018
ENSBTAG00000001225	RBM14	RNA binding motif protein 14	0.018
ENSBTAG00000002478	AGMAT	agmatinase	0.018
ENSBTAG00000025817	na	na	0.018
ENSBTAG00000021272	ABCG1	ATP-binding cassette sub-family G member 1	0.019
ENSBTAG00000010229	LAMA2	laminin subunit alpha 2	0.019
ENSBTAG00000003606	na	na	0.019
ENSBTAG00000012498	PAX5	paired box 5	0.019
ENSBTAG00000003938	FNDC1	fibronectin type III domain containing 1	0.019
ENSBTAG00000030962	EEFSEC	eukaryotic elongation factor, selenocysteine-tRNA specific	0.019
ENSBTAG00000006729	ARID5B	AT-rich interaction domain 5B	0.019
ENSBTAG00000020969	DCAF6	DDB1 and CUL4 associated factor 6	0.019
ENSBTAG00000020914	CPNE8	copine 8	0.02
ENSBTAG00000001076	NLRP6	NLR family pyrin domain containing 6	0.021
ENSBTAG00000020965	ZMYND10	zinc finger MYND-type containing 10	0.021
ENSBTAG00000047238	ITGAM	integrin subunit alpha M	0.021
ENSBTAG00000010990	LHX2	LIM homeobox 2	0.021
ENSBTAG00000007258	GAD1	Glutamate decarboxylase 1	0.021
ENSBTAG00000013038	UBE2L3	ubiquitin-conjugating enzyme E2 L3	0.021
ENSBTAG00000011298	EYA1	EYA transcriptional coactivator and phosphatase 1	0.021
ENSBTAG00000000606	SYT10	synaptotagmin 10	0.021
ENSBTAG00000039770	CEBPZ	CCAAT/enhancer binding protein zeta	0.022
ENSBTAG00000020715	PIK3C2G	phosphatidylinositol 4-phosphate 3-kinase C2 domain-containing subunit gamma	0.022
ENSBTAG00000046763	FAM107A	family with sequence similarity 107 member A	0.022
ENSBTAG00000004413	RHOBTB3	Rho related BTB domain containing 3	0.022
ENSBTAG00000021313	RUNDC3B	RUN domain-containing protein 3B	0.022
ENSBTAG00000005015	SFXN3	Sideroflexin-3	0.023
ENSBTAG00000016814	CHAT	choline O-acetyltransferase	0.023
ENSBTAG00000043954	NMBR	neuromedin B receptor	0.023
ENSBTAG00000006438	ACTL8	actin like 8	0.024
ENSBTAG00000038069	na	na	0.024
ENSBTAG00000038201	OR2A12	olfactory receptor family 2 subfamily A member 12	0.024
ENSBTAG00000010833	IL17RE	interleukin 17 receptor E	0.024
ENSBTAG00000012566	MAP10	Microtubule-associated protein 10	0.024
ENSBTAG00000019140	SPINK5	serine peptidase inhibitor, Kazal type 5	0.024
ENSBTAG00000023259	OSBPL1A	oxysterol binding protein like 1A	0.024
ENSBTAG00000000621	CATSPERG	cation channel sperm associated auxiliary subunit gamma	0.025
ENSBTAG00000007160	na	Cyclin-dependent kinase 4	0.025
ENSBTAG00000016751	MYO6	unconventional myosin-VI	0.025
ENSBTAG00000021520	DDX46	DEAD-box helicase 46	0.025
ENSBTAG00000014458	MROH1	maestro heat like repeat family member 1	0.025
ENSBTAG00000004492	SWT1	SWT1, RNA endoribonuclease homolog	0.026
ENSBTAG00000015333	TAF2	transcription initiation factor TFIID subunit 2	0.026
ENSBTAG00000002534	na	na	0.026
ENSBTAG00000024980	VIT	vitrin	0.026
ENSBTAG00000013207	CAPZA3	capping actin protein of muscle Z-line alpha subunit 3	0.026
ENSBTAG00000014391	CRB2	crumbs 2, cell polarity complex component	0.026
ENSBTAG00000013281	na	na	0.026
ENSBTAG00000030913	Mx1	Interferon-induced GTP-binding protein Mx1 Interferon-induced GTP-binding protein Mx1, N-terminally processed	0.026
ENSBTAG00000017847	PPP1R12C	protein phosphatase 1 regulatory subunit 12C	0.026
ENSBTAG00000014733	NOP2	NOP2 nucleolar protein	0.026
ENSBTAG00000003378	ACAP2	ArfGAP with coiled-coil, ankyrin repeat and PH domains 2	0.026
ENSBTAG00000037786	NALCN	sodium leak channel, non-selective	0.026
ENSBTAG00000003809	PLCD4	phospholipase C delta 4	0.026
ENSBTAG00000011070	RTCB	tRNA-splicing ligase RtcB homolog	0.026
ENSBTAG00000002002	ATAD2	ATPase family, AAA domain containing 2	0.026
ENSBTAG00000006789	FGD5	FYVE, RhoGEF and PH domain containing 5	0.027
ENSBTAG00000017174	SCN11A	sodium voltage-gated channel alpha subunit 11	0.027
ENSBTAG00000007937	PRIM2	primase (DNA) subunit 2	0.027
ENSBTAG00000014996	WDR62	WD repeat domain 62	0.027
ENSBTAG00000021482	APH1A	aph-1 homolog A, gamma-secretase subunit	0.028
ENSBTAG00000008274	MUC5B	mucin 5B, oligomeric mucus/gel-forming	0.028
ENSBTAG00000007550	OLFM2	noelin-2 precursor	0.028
ENSBTAG00000010672	PCCA	propionyl-CoA carboxylase alpha chain, mitochondrial	0.028
ENSBTAG00000012454	SLC35A3	UDP-N-acetylglucosamine transporter	0.028
ENSBTAG00000024081	ECM2	extracellular matrix protein 2 precursor	0.028
ENSBTAG00000034347	RBM11	RNA binding motif protein 11	0.029
ENSBTAG00000008397	ZNF555	zinc finger protein 555	0.029
ENSBTAG00000008160	MBOAT2	membrane bound O-acyltransferase domain containing 2	0.029
ENSBTAG00000005905	TOPORS	Bos taurus topoisomerase I binding, arginine/serine-rich, E3 ubiquitin protein ligase (TOPORS), mRNA.	0.029
ENSBTAG00000009098	POLG	DNA polymerase gamma, catalytic subunit	0.029
ENSBTAG00000045905	PCDH15	protocadherin related 15	0.029
ENSBTAG00000011406	TESK1	testis-specific kinase 1	0.029
ENSBTAG00000007372	ANKRD61	Ankyrin repeat domain-containing protein 61	0.029
ENSBTAG00000026403	CREBBP	CREB binding protein	0.03
ENSBTAG00000010445	DNASE2B	deoxyribonuclease 2 beta	0.03
ENSBTAG00000005107	na	na	0.03
ENSBTAG00000015546	MINA	Bifunctional lysine-specific demethylase and histidyl-hydroxylase MINA	0.031
ENSBTAG00000010743	FASTKD1	FAST kinase domains 1	0.031
ENSBTAG00000013317	na	na	0.031
ENSBTAG00000003444	SYDE2	synapse defective Rho GTPase homolog 2	0.031
ENSBTAG00000018635	ATP1A3	ATPase Na+/K+ transporting subunit alpha 3	0.031
ENSBTAG00000004553	TPM4	tropomyosin 4	0.031
ENSBTAG00000000695	UBAP2	ubiquitin-associated protein 2	0.031
ENSBTAG00000040329	HTR1D	5-hydroxytryptamine receptor 1D	0.031
ENSBTAG00000019332	SLC9C1	solute carrier family 9 member C1	0.032
ENSBTAG00000039937	TNFRSF8	TNF receptor superfamily member 8	0.032
ENSBTAG00000011932	PRG4	proteoglycan 4 precursor	0.032
ENSBTAG00000021778	SELENON	selenoprotein N	0.032
ENSBTAG00000025837	RFX4	regulatory factor X4	0.032
ENSBTAG00000010455	INTS5	integrator complex subunit 5	0.032
ENSBTAG00000019735	CPSF3	Cleavage and polyadenylation specificity factor subunit 3	0.032
ENSBTAG00000009251	SZRD1	SUZ domain-containing protein 1	0.032
ENSBTAG00000011234	FOXO3	forkhead box O3	0.032
ENSBTAG00000000108	KIAA0907	KIAA0907	0.032
ENSBTAG00000030710	ITGB3BP	integrin subunit beta 3 binding protein	0.033
ENSBTAG00000006743	RBBP8	DNA endonuclease RBBP8	0.033
ENSBTAG00000006364	GLMP	Glycosylated lysosomal membrane protein	0.033
ENSBTAG00000037571	EBAG9	estrogen receptor binding site associated, antigen, 9	0.033
ENSBTAG00000004356	ROBO4	roundabout guidance receptor 4	0.033
ENSBTAG00000023745	BANP	protein BANP	0.034
ENSBTAG00000004964	PCGF5	Polycomb group RING finger protein 5	0.034
ENSBTAG00000006650	ZNF668	Zinc finger protein 668	0.034
ENSBTAG00000001391	na	na	0.034
ENSBTAG00000000517	ANKRD29	ankyrin repeat domain 29	0.034
ENSBTAG00000011416	ARHGEF39	Rho guanine nucleotide exchange factor 39	0.034
ENSBTAG00000021282	SGCE	sarcoglycan epsilon	0.034
ENSBTAG00000021345	OXGR1	oxoglutarate receptor 1	0.034
ENSBTAG00000016640	HEATR3	HEAT repeat containing 3	0.034
ENSBTAG00000004154	SKIL	ski-like protein	0.035
ENSBTAG00000012938	JARID2	jumonji and AT-rich interaction domain containing 2	0.035
ENSBTAG00000007113	TRRAP	transformation/transcription domain associated protein	0.035
ENSBTAG00000003432	ZAN	zonadhesin (gene/pseudogene)	0.035
ENSBTAG00000021250	RALBP1	ralA binding protein 1	0.035
ENSBTAG00000040584	DSC2	desmocollin 2	0.035
ENSBTAG00000036304	CNGB3	cyclic nucleotide gated channel beta 3	0.035
ENSBTAG00000019204	RTN3	reticulon-3	0.035
ENSBTAG00000010863	DCP1A	decapping mRNA 1A	0.036
ENSBTAG00000045884	RNF182	ring finger protein 182	0.036
ENSBTAG00000003836	ADAM19	ADAM metallopeptidase domain 19	0.036
ENSBTAG00000018418	TMEM74B	transmembrane protein 74B	0.036
ENSBTAG00000012581	TIMMDC1	complex I assembly factor TIMMDC1, mitochondrial	0.036
ENSBTAG00000001706	SLC9A2	solute carrier family 9 member A2	0.036
ENSBTAG00000039834	na	na	0.036
ENSBTAG00000019947	SYT7	synaptotagmin 7	0.037
ENSBTAG00000024381	MAN1A1	mannosyl-oligosaccharide 1,2-alpha-mannosidase IA	0.037
ENSBTAG00000010595	WDR92	WD repeat-containing protein 92	0.037
ENSBTAG00000000718	TMPRSS9	transmembrane protease, serine 9	0.037
ENSBTAG00000011922	PLEC	plectin	0.038
ENSBTAG00000035182	SERPINB13	serpin family B member 13	0.038
ENSBTAG00000018571	IL1RL1	interleukin-1 receptor-like 1 precursor	0.038
ENSBTAG00000032087	ATXN2L	ataxin-2-like protein	0.038
ENSBTAG00000019793	RGS22	regulator of G-protein signaling 22	0.038
ENSBTAG00000004873	CCNL2	cyclin L2	0.038
ENSBTAG00000024657	na	na	0.038
ENSBTAG00000011100	CTSC	cathepsin C	0.039
ENSBTAG00000006589	CFTR	cystic fibrosis transmembrane conductance regulator	0.039
ENSBTAG00000008817	LAMA4	Bos taurus laminin, alpha 4 (LAMA4), mRNA.	0.039
ENSBTAG00000010376	TMEM184C	transmembrane protein 184C	0.039
ENSBTAG00000008705	na	na	0.039
ENSBTAG00000009423	NIPAL1	NIPA like domain containing 1	0.04
ENSBTAG00000017180	SLITRK3	SLIT and NTRK like family member 3	0.04
ENSBTAG00000003323	NOL6	nucleolar protein 6	0.04
ENSBTAG00000027610	na	60S ribosomal protein L36a	0.04
ENSBTAG00000012219	CSPG4	chondroitin sulfate proteoglycan 4	0.04
ENSBTAG00000018972	GARS	glycyl-tRNA synthetase	0.04
ENSBTAG00000012197	AP5Z1	AP-5 complex subunit zeta-1	0.041
ENSBTAG00000010978	PROX1	prospero homeobox 1	0.041
ENSBTAG00000013472	COL1A2	Collagen alpha-2(I) chain	0.041
ENSBTAG00000008283	FLI1	Friend leukemia integration 1 transcription factor	0.041
ENSBTAG00000008950	KIAA1456	probable tRNA methyltransferase 9-like protein	0.041
ENSBTAG00000009080	ITGB6	Integrin beta-6	0.041
ENSBTAG00000000690	THEM5	thioesterase superfamily member 5	0.041
ENSBTAG00000012582	IARS2	isoleucine--tRNA ligase, mitochondrial	0.042
ENSBTAG00000015588	TMEM209	transmembrane protein 209	0.042
ENSBTAG00000019900	LNPEP	leucyl and cystinyl aminopeptidase	0.042
ENSBTAG00000016037	BCKDHA	2-oxoisovalerate dehydrogenase subunit alpha, mitochondrial precursor	0.042
ENSBTAG00000019181	BAIAP2L1	BAI1 associated protein 2 like 1	0.042
ENSBTAG00000007519	ADAR	adenosine deaminase, RNA specific	0.042
ENSBTAG00000021951	RBM17	RNA binding motif protein 17	0.042
ENSBTAG00000010693	LMO7	LIM domain 7	0.043
ENSBTAG00000010626	SH3GLB2	Endophilin-B2	0.043
ENSBTAG00000005116	FKBP15	FK506 binding protein 15	0.043
ENSBTAG00000021416	FAM213A	Redox-regulatory protein FAM213A	0.043
ENSBTAG00000000342	PLOD3	procollagen-lysine,2-oxoglutarate 5-dioxygenase 3	0.043
ENSBTAG00000001762	RFXANK	regulatory factor X associated ankyrin containing protein	0.043
ENSBTAG00000002374	ARMC5	armadillo repeat containing 5	0.043
ENSBTAG00000010253	SYTL1	synaptotagmin like 1	0.044
ENSBTAG00000005148	PTX4	pentraxin 4	0.044
ENSBTAG00000014252	SPTLC3	serine palmitoyltransferase long chain base subunit 3	0.045
ENSBTAG00000011875	CLIP2	CAP-Gly domain-containing linker protein 2	0.045
ENSBTAG00000011274	ENO2	enolase 2	0.045
ENSBTAG00000019983	na	na	0.045
ENSBTAG00000021361	SAMD3	sterile alpha motif domain containing 3	0.046
ENSBTAG00000032301	SLC26A7	solute carrier family 26 member 7	0.046
ENSBTAG00000000225	POLB	DNA polymerase beta	0.046
ENSBTAG00000002084	UNC5C	unc-5 netrin receptor C	0.047
ENSBTAG00000016533	FOXP1	Forkhead box protein P1	0.047
ENSBTAG00000000521	PLEKHA8	Pleckstrin homology domain-containing family A member 8	0.047
ENSBTAG00000012833	ATG2B	autophagy-related protein 2 homolog B	0.047
ENSBTAG00000013958	PAK4	serine/threonine-protein kinase PAK 4	0.047
ENSBTAG00000005738	ATP8B1	ATPase phospholipid transporting 8B1	0.047
ENSBTAG00000006405	PALB2	partner and localizer of BRCA2	0.047
ENSBTAG00000009742	DOK7	docking protein 7	0.048
ENSBTAG00000003579	FBXW4	F-box and WD repeat domain containing 4	0.048
ENSBTAG00000016852	SNIP1	Smad nuclear interacting protein 1	0.048
ENSBTAG00000008202	PRKCSH	Glucosidase 2 subunit beta	0.048
ENSBTAG00000021940	CCDC149	Coiled-coil domain-containing protein 149	0.048
ENSBTAG00000006998	RASGRP4	RAS guanyl-releasing protein 4	0.048
ENSBTAG00000020001	MEIOB	meiosis specific with OB domains	0.049
ENSBTAG00000000786	NQO2	NAD(P)H quinone dehydrogenase 2	0.049
ENSBTAG00000019707	GATA2	GATA binding protein 2	0.049
ENSBTAG00000007268	F13A1	coagulation factor XIII A chain	0.049
ENSBTAG00000007772	SLC29A4	equilibrative nucleoside transporter 4	0.049
ENSBTAG00000008504	SYNGR3	Synaptogyrin-3	0.049
ENSBTAG00000012626	B4GALT5	beta-1,4-galactosyltransferase 5	0.049
ENSBTAG00000033076	TRPM6	transient receptor potential cation channel subfamily M member 6	0.049
ENSBTAG00000017352	na	na	0.049
ENSBTAG00000027058	MESP2	mesoderm posterior bHLH transcription factor 2	0.049
ENSBTAG00000021587	SMPDL3A	sphingomyelin phosphodiesterase acid like 3A	0.05
ENSBTAG00000003059	na	na	0.05
ENSBTAG00000010851	SEPHS2	selenide, water dikinase 2	0.05

## Sheet: Supplementary Table S13
Supplementary Table 13 GO enrichment analysis of rapidly evolving genes in red lechwe lineage
ID	#Term	Input number	Background number	P-Value
GO:0016241	regulation of macroautophagy	6	36	0.000420532
GO:2000785	regulation of autophagosome assembly	4	21	0.00258886
GO:0010506	regulation of autophagy	8	96	0.0031796
GO:0044088	regulation of vacuole organization	4	25	0.004514
GO:0060850	regulation of transcription involved in cell fate commitment	3	12	0.00477593
GO:1904292	regulation of ERAD pathway	3	12	0.00477593
GO:0001938	positive regulation of endothelial cell proliferation	4	26	0.00511319
GO:0006914	autophagy	13	231	0.00533672
GO:0007193	adenylate cyclase-inhibiting G-protein coupled receptor signaling pathway	4	28	0.00646647
GO:0050769	positive regulation of neurogenesis	8	109	0.00647542
GO:0046173	polyol biosynthetic process	3	14	0.00689315
GO:0099023	tethring complex	4	30	0.00803811
GO:0070536	protein K63-linked deubiquitination	3	15	0.00812913
GO:0007188	adenylate cyclase-modulating G-protein coupled receptor signaling pathway	6	69	0.00843932
GO:0030488	tRNA methylation	3	16	0.00948707
GO:0051962	positive regulation of nervous system development	9	143	0.00998167
GO:0006670	sphingosine metabolic process	2	5	0.0107387
GO:0019373	epoxygenase P450 pathway	2	5	0.0107387
GO:0035032	phosphatidylinositol 3-kinase complex, class III	2	5	0.0107387
GO:0030687	preribosome, large subunit precursor	3	17	0.0109693
GO:0001510	RNA methylation	4	34	0.0118882
GO:0048665	neuron fate specification	3	18	0.0125776
GO:0019369	arachidonic acid metabolic process	3	18	0.0125776
GO:0007187	G-protein coupled receptor signaling pathway, coupled to cyclic nucleotide second messenger	6	76	0.0128073
GO:0016236	macroautophagy	9	150	0.0131308
GO:0046519	sphingoid metabolic process	2	6	0.0140967
GO:0034311	diol metabolic process	2	6	0.0140967
GO:0038187	pattern recognition receptor activity	2	6	0.0140967
GO:0008329	signaling pattern recognition receptor activity	2	6	0.0140967
GO:0016239	positive regulation of macroautophagy	3	19	0.0143136
GO:0048663	neuron fate commitment	4	37	0.0154387
GO:0006919	activation of cysteine-type endopeptidase activity involved in apoptotic process	4	37	0.0154387
GO:0008391	arachidonic acid monooxygenase activity	2	7	0.0178445
GO:0000145	exocyst	2	7	0.0178445
GO:0016861	intramolecular oxidoreductase activity, interconverting aldoses and ketoses	2	7	0.0178445
GO:1904294	positive regulation of ERAD pathway	2	7	0.0178445
GO:0004526	ribonuclease P activity	2	7	0.0178445
GO:0007020	microtubule nucleation	2	7	0.0178445
GO:0017119	Golgi transport complex	2	7	0.0178445
GO:0008392	arachidonic acid epoxygenase activity	2	7	0.0178445
GO:0016840	carbon-nitrogen lyase activity	2	7	0.0178445
GO:0044281	small molecule metabolic process	33	925	0.0186322
GO:0043130	ubiquitin binding	5	61	0.0195256
GO:0045666	positive regulation of neuron differentiation	6	85	0.0204794
GO:0001936	regulation of endothelial cell proliferation	4	41	0.021116
GO:0098581	detection of external biotic stimulus	2	8	0.0219619
GO:0032722	positive regulation of chemokine production	3	23	0.0225543
GO:0046165	alcohol biosynthetic process	4	42	0.0227099
GO:0008593	regulation of Notch signaling pathway	4	43	0.0243752
GO:0004896	cytokine receptor activity	4	43	0.0243752
GO:0019955	cytokine binding	4	43	0.0243752
GO:0045324	late endosome to vacuole transport	2	9	0.0264296
GO:0060384	innervation	2	9	0.0264296
GO:0005671	Ada2/Gcn5/Ada3 transcription activator complex	2	9	0.0264296
GO:0044238	primary metabolic process	142	5107	0.0268718
GO:1902115	regulation of organelle assembly	5	68	0.028765
GO:0008234	cysteine-type peptidase activity	6	93	0.0295065
GO:0000045	autophagosome assembly	4	46	0.0298049
GO:1905037	autophagosome organization	4	46	0.0298049
GO:0030684	preribosome	4	46	0.0298049
GO:0032182	ubiquitin-like protein binding	5	69	0.0302757
GO:0019682	glyceraldehyde-3-phosphate metabolic process	2	10	0.0312288
GO:0048713	regulation of oligodendrocyte differentiation	2	10	0.0312288
GO:0097150	neuronal stem cell population maintenance	2	10	0.0312288
GO:0004549	tRNA-specific ribonuclease activity	2	10	0.0312288
GO:0042734	presynaptic membrane	2	10	0.0312288
GO:0009595	detection of biotic stimulus	2	10	0.0312288
GO:0006098	pentose-phosphate shunt	2	10	0.0312288
GO:0021544	subpallium development	2	10	0.0312288
GO:0021978	telencephalon regionalization	2	10	0.0312288
GO:0044710	single-organism metabolic process	62	2024	0.0313366
GO:0006891	intra-Golgi vesicle-mediated transport	3	27	0.0328826
GO:0007033	vacuole organization	6	96	0.0334718
GO:0031593	polyubiquitin binding	3	28	0.0357882
GO:0021879	forebrain neuron differentiation	3	28	0.0357882
GO:0001530	lipopolysaccharide binding	2	11	0.0363416
GO:0005942	phosphatidylinositol 3-kinase complex	2	11	0.0363416
GO:0016712	oxidoreductase activity, acting on paired donors, with incorporation or reduction of molecular oxygen, reduced flavin or flavoprotein as one donor, and incorporation of one atom of oxygen	2	11	0.0363416
GO:0030947	regulation of vascular endothelial growth factor receptor signaling pathway	2	11	0.0363416
GO:0048584	positive regulation of response to stimulus	29	838	0.0366782
GO:0010720	positive regulation of cell development	8	153	0.0370046
GO:0051213	dioxygenase activity	4	50	0.0380717
GO:0090501	RNA phosphodiester bond hydrolysis	5	74	0.0385714
GO:0008033	tRNA processing	5	74	0.0385714
GO:0008173	RNA methyltransferase activity	3	29	0.0388215
GO:0004674	protein serine/threonine kinase activity	10	214	0.0398926
GO:0001935	endothelial cell proliferation	4	51	0.0403235
GO:0005057	receptor signaling protein activity	4	51	0.0403235
GO:0051966	regulation of synaptic transmission, glutamatergic	2	12	0.0417505
GO:1901677	phosphate transmembrane transporter activity	2	12	0.0417505
GO:0070306	lens fiber cell differentiation	2	12	0.0417505
GO:0016242	negative regulation of macroautophagy	2	12	0.0417505
GO:0016235	aggresome	2	12	0.0417505
GO:0071704	organic substance metabolic process	146	5344	0.0417639
GO:0021872	forebrain generation of neurons	3	30	0.0419812
GO:0019318	hexose metabolic process	6	102	0.0423993
GO:1901617	organic hydroxy compound biosynthetic process	5	77	0.0441527
GO:0023061	signal release	8	160	0.0456328
GO:0004712	protein serine/threonine/tyrosine kinase activity	2	13	0.0474389
GO:1901224	positive regulation of NIK/NF-kappaB signaling	2	13	0.0474389
GO:0071542	dopaminergic neuron differentiation	2	13	0.0474389
GO:0008175	tRNA methyltransferase activity	2	13	0.0474389
GO:0042813	Wnt-activated receptor activity	2	13	0.0474389
GO:0001106	RNA polymerase II transcription corepressor activity	2	13	0.0474389
GO:0019783	ubiquitin-like protein-specific protease activity	4	54	0.0475239
GO:0021543	pallium development	4	54	0.0475239
GO:0001676	long-chain fatty acid metabolic process	3	32	0.0486744
GO:0005996	monosaccharide metabolic process	6	106	0.049109
GO:0043414	macromolecule methylation	7	134	0.0494394

## Sheet: Supplementary Table S14
Supplementary Table 14 GO enrichment analysis of rapidly evolving genes in Kobus lineage
ID	#Term	Input number	Background number	P-Value
GO:0006885	regulation of pH	5	46	0.00155954
GO:0043167	ion binding	50	1963	0.00250409
GO:0015701	bicarbonate transport	3	14	0.00262021
GO:0046872	metal ion binding	47	1857	0.00384317
GO:0055067	monovalent inorganic cation homeostasis	5	58	0.00396955
GO:0043169	cation binding	47	1881	0.00486783
GO:0045780	positive regulation of bone resorption	2	6	0.00725382
GO:0046852	positive regulation of bone remodeling	2	6	0.00725382
GO:0001709	cell fate determination	3	23	0.0089712
GO:0032039	integrator complex	2	7	0.00922426
GO:0006491	N-glycan processing	2	7	0.00922426
GO:0016624	oxidoreductase activity, acting on the aldehyde or oxo group of donors, disulfide as acceptor	2	7	0.00922426
GO:0016447	somatic recombination of immunoglobulin gene segments	3	26	0.0121547
GO:0019842	vitamin binding	4	50	0.0124415
GO:0016445	somatic diversification of immunoglobulins	3	27	0.0133417
GO:0034105	positive regulation of tissue remodeling	2	9	0.0137864
GO:0048745	smooth muscle tissue development	2	9	0.0137864
GO:0002053	positive regulation of mesenchymal cell proliferation	2	9	0.0137864
GO:0009086	methionine biosynthetic process	2	9	0.0137864
GO:0007193	adenylate cyclase-inhibiting G-protein coupled receptor signaling pathway	3	28	0.0145925
GO:2000177	regulation of neural precursor cell proliferation	3	28	0.0145925
GO:0006555	methionine metabolic process	2	10	0.0163634
GO:0097150	neuronal stem cell population maintenance	2	10	0.0163634
GO:0009066	aspartate family amino acid metabolic process	3	30	0.0172868
GO:0010464	regulation of mesenchymal cell proliferation	2	11	0.019128
GO:0015106	bicarbonate transmembrane transporter activity	2	11	0.019128
GO:0021533	cell differentiation in hindbrain	2	11	0.019128
GO:0043492	ATPase activity, coupled to movement of substances	4	58	0.0198028
GO:0030330	DNA damage response, signal transduction by p53 class mediator	3	32	0.0202399
GO:0007266	Rho protein signal transduction	4	60	0.0219847
GO:0061351	neural precursor cell proliferation	4	60	0.0219847
GO:0045124	regulation of bone resorption	2	12	0.0220735
GO:0016444	somatic cell DNA recombination	3	35	0.0251572
GO:0051453	regulation of intracellular pH	3	35	0.0251572
GO:0002562	somatic diversification of immune receptors via germline recombination within a single locus	3	35	0.0251572
GO:0048468	cell development	22	820	0.0251898
GO:0033151	V(D)J recombination	2	13	0.0251929
GO:0008017	microtubule binding	5	95	0.0259619
GO:0051149	positive regulation of muscle cell differentiation	3	36	0.0269262
GO:0002200	somatic diversification of immune receptors	3	36	0.0269262
GO:0030641	regulation of cellular pH	3	36	0.0269262
GO:0021696	cerebellar cortex morphogenesis	2	14	0.0284798
GO:1902562	H4 histone acetyltransferase complex	2	14	0.0284798
GO:0035267	NuA4 histone acetyltransferase complex	2	14	0.0284798
GO:0046579	positive regulation of Ras protein signal transduction	2	14	0.0284798
GO:0043189	H4/H2A histone acetyltransferase complex	2	14	0.0284798
GO:0016887	ATPase activity	8	210	0.0300922
GO:0015297	antiporter activity	3	38	0.0306585
GO:0051057	positive regulation of small GTPase mediated signal transduction	2	15	0.0319278
GO:0010463	mesenchymal cell proliferation	2	15	0.0319278
GO:0003887	DNA-directed DNA polymerase activity	2	15	0.0319278
GO:0046850	regulation of bone remodeling	2	15	0.0319278
GO:0021587	cerebellum morphogenesis	2	15	0.0319278
GO:0008206	bile acid metabolic process	2	15	0.0319278
GO:0045648	positive regulation of erythrocyte differentiation	2	15	0.0319278
GO:0021510	spinal cord development	3	39	0.0326213
GO:0005783	endoplasmic reticulum	19	702	0.0334257
GO:0007188	adenylate cyclase-modulating G-protein coupled receptor signaling pathway	4	69	0.0335752
GO:0016070	RNA metabolic process	46	2070	0.0353841
GO:0021575	hindbrain morphogenesis	2	16	0.0355305
GO:0009067	aspartate family amino acid biosynthetic process	2	16	0.0355305
GO:0016180	snRNA processing	2	16	0.0355305
GO:0045071	negative regulation of viral genome replication	2	16	0.0355305
GO:0001701	in utero embryonic development	7	178	0.0357198
GO:0030004	cellular monovalent inorganic cation homeostasis	3	41	0.0367387
GO:0006396	RNA processing	13	433	0.0369151
GO:0022804	active transmembrane transporter activity	7	180	0.037517
GO:0003746	translation elongation factor activity	2	17	0.039282
GO:0045737	positive regulation of cyclin-dependent protein serine/threonine kinase activity	2	17	0.039282
GO:0046578	regulation of Ras protein signal transduction	4	73	0.0396765
GO:0048666	neuron development	11	350	0.040222
GO:0008033	tRNA processing	4	74	0.041294
GO:0048469	cell maturation	4	74	0.041294
GO:0016056	rhodopsin mediated signaling pathway	2	18	0.0431763
GO:0034061	DNA polymerase activity	2	18	0.0431763
GO:0042770	signal transduction in response to DNA damage	3	44	0.0433887
GO:0000989	transcription factor activity, transcription factor binding	8	227	0.0437365
GO:0007187	G-protein coupled receptor signaling pathway, coupled to cyclic nucleotide second messenger	4	76	0.0446399
GO:0035023	regulation of Rho protein signal transduction	3	45	0.0457299
GO:0007399	nervous system development	20	778	0.0458882
GO:0051056	regulation of small GTPase mediated signal transduction	4	77	0.0463682
GO:0016779	nucleotidyltransferase activity	4	77	0.0463682
GO:0000988	transcription factor activity, protein binding	8	230	0.0465077
GO:0045214	sarcomere organization	2	19	0.0472076
GO:0007603	phototransduction, visible light	2	19	0.0472076
GO:1904031	positive regulation of cyclin-dependent protein kinase activity	2	19	0.0472076
GO:0030199	collagen fibril organization	2	19	0.0472076
GO:0060420	regulation of heart growth	2	19	0.0472076
GO:0007265	Ras protein signal transduction	5	113	0.0476111
GO:0001191	transcriptional repressor activity, RNA polymerase II transcription factor binding	3	46	0.0481324

## Sheet: Supplementary Table S15
Supplementary Table S15 Genome-wide heterozygosity estimates and estimated census population size for red lechwe and other mammals
Latin Name	species	Heterozygosity	IUCN category	estimated census_population_size
Lipotes vexillifer	Baiji river dolphin	0.000121	CR	10
Acinonyx jubatus	Cheetah	0.0002	VU	6674
Lynx pardinus	Iberian lynx	0.00022	EN	156
Okapia johnstoni	Okapi	0.00048919	EN	42500
Tragelaphus spekii	Sitatunga	0.000578341	LC	105000
Tragelaphus eurycerus	Bongo	0.000640464	NT	20000
Elaphurus davidianus	David deer (BGI)	0.000656373	EW	522
Tragelaphus imberbis	Lesser kudu	0.000781053	NT	90000
Litocranius walleri	Gerenuk	0.00080153	NT	95000
Kobus leche leche	Red lechwe	0.000904688	NT	5500
Tragelaphus buxtoni	Mountain nyala	0.00101683	EN	2000
Giraffa camelopardalis	Giraffe	0.00106154	VU	68293
Oryx gazella	Gemsbok	0.00108571	LC	373000
Aepyceros melampus	Impala	0.0010912	LC	2000000
Antilocapra americana	Pronghorn	0.00118367	LC	750000
Rangifer tarandus	Reindeer	0.00130707	VU	2890400
Tragelaphus strepsiceros	Greater kudu	0.00133729	LC	325000
Ailuropoda melanoleuca	Giant Panda	0.00135	VU	750
Nanger granti	Grant's gazelle	0.0013718	LC	140000
Ovis ammon	Argali	0.00141469	NT	1000
Muntiacus reevesi	Chinese muntjac	0.00142574	LC	2000000
Procapra przewalskii	Przewalski's Gazelle	0.00143143	EN	1477
Gazella thomsoni	Thomson's gazelle	0.00146869	NT	145000
Tragelaphus oryx	Common eland	0.00164235	LC	100000
Alcelaphus buselaphus	Hartebeest	0.00170196	LC	362000
Cephalophus harveyi	Harvey's duiker	0.0017487	LC	20000
Redunca redunca	Bohor reedbuck	0.00175557	LC	101000
Neotragus moschatus	Suni	0.00181324	LC	365000
Connochaetes taurinus	Blue wildebeest	0.00181779	LC	150000
Neotragus pygmaeus	Royal antelope	0.00184844	LC	62000
Sylvicapra grimmia	Common duiker	0.0019077	LC	1660000
Muntiacus crinifrons	Black muntjac	0.0019973	VU	7750
Madoqua kirkii	Kirk's dik-dik	0.00206499	LC	971000
Moschus berezovskii	Forest Musk Deer	0.00218191	EN	150000
Kobus ellipsiprymnus	Defassa Waterbuck	0.0023003	NT	95000
Damaliscus lunatus	Common tsessebe（Topi)	0.00255196	LC	93000
Oreotragus oreotragus	Klipspringer	0.00257455	LC	42000
Syncerus caffer	African Buffalo	0.0026239	LC	399500
Philantomba maxwellii	Maxwell's duiker	0.00272199	LC	10
Tragelaphus scriptus	Bushbuck	0.00277976	LC	1250000
Gervus albirostris	White-lipped deer	0.00299343	VU	7000
Raphicerus campestris	Steenbok	0.0032165	LC	600000
Antidorcas marsupialis	Springbok	0.00438171	LC	1575000
